# Supplementary material for: Arabidopsis Leaf Chloroplasts Have a Specific Sphingolipidome
Source: Plants (Basel). 2024 Jan 19;13(2):299. doi: 10.3390/plants13020299 (PMC10818918; doi:10.3390/plants13020299)
Supplement: Supplementary file 1 [file plants-13-00299-s001.zip]

Archive with 2 entries (2 files):
- plants-2793816-supplementary Table S1.xlsx
- plants-2793816-supplementary Table S2.xlsx
