# Supplementary material for: Arabidopsis Leaf Chloroplasts Have a Specific Sphingolipidome
Source: Plants (Basel). 2024 Jan 19;13(2):299. doi: 10.3390/plants13020299 (PMC10818918; doi:10.3390/plants13020299)
Supplement: Supplementary file 1 [file plants-13-00299-s001.zip › plants-2793816-supplementary Table S1.xlsx]

## Sheet: LCBs
Supplementary Table. Sphingolipid profile of long chain bases (LCBs) in chloroplast and total leaf (TL) samples from Arabidopsis plants
	Absolute content
Species	Chloroplast	TL
	nmol / mg protein	nmol / g DW
t18:0	0.608 ± 0.054	1.591 ± 0.058
t18:1	4.165 ± 0.399	1.718 ± 0.045
d18:1	0.490 ± 0.036	0.184 ± 0.011
d18:0	0.122 ± 0.008	0.335 ± 0.021
Data are means ± SE (n = 9)
DW, dry weight
ND, not detected

## Sheet: Cers
Supplementary Table. Sphingolipid profile of ceramides (Cers) in chloroplast and total leaf (TL) samples from Arabidopsis plants
	Absolute content
Species	Chloroplast	TL
	nmol / mg protein	nmol / g DW
t18:0 c16:0	0.166 ± 0.016	0.444 ± 0.027
t18:0 c18:0	ND	ND
t18:0 c20:0	0.012 ± 0.000	0.015 ± 0.001
t18:0 c20:1	ND	ND
t18:0 c22:0	0.016 ± 0.002	0.475 ± 0.028
t18:0 c22:1	ND	0.002 ± 0.000
t18:0 c24:0	0.207 ± 0.025	0.226 ± 0.015
t18:0 c24:1	0.193 ± 0.015	1.026 ± 0.054
t18:0 c26:0	0.189 ± 0.020	1.276 ± 0.077
t18:0 c26:1	0.038 ± 0.006	0.027 ± 0.003
t18:1 c16:0	0.332 ± 0.018	1.548 ± 0.047
t18:1 c18:0	ND	0.005 ± 0.000
t18:1 c20:0	0.002 ± 0.000	0.086 ± 0.005
t18:1 c20:1	0.039 ± 0.002	0.002 ± 0.000
t18:1 c22:0	0.058 ± 0.004	0.242 ± 0.013
t18:1 c22:1	ND	0.013 ± 0.001
t18:1 c24:0	0.544 ± 0.037	3.601 ± 0.176
t18:1 c24:1	0.133 ± 0.008	1.373 ± 0.104
t18:1 c26:0	0.585 ± 0.051	3.242 ± 0.230
t18:1 c26:1	0.083 ± 0.011	0.370 ± 0.024
d18:0 c16:0	0.023 ± 0.002	0.236 ± 0.013
d18:0 c18:0	ND	0.011 ± 0.000
d18:0 c20:0	ND	0.01ND.001
d18:0 c20:1	ND	ND
d18:0 c22:0	ND	ND
d18:0 c22:1	ND	ND
d18:0 c24:0	0.006 ± 0.000	0.043 ± 0.004
d18:0 c24:1	ND	ND
d18:0 c26:0	0.002 ± 0.000	0.019 ± 0.002
d18:0 c26:1	ND	ND
d18:1 c16:0	0.037 ± 0.002	0.072 ± 0.004
d18:1 c18:0	ND	0.167 ± 0.008
d18:1 c20:0	0.003 ± 0.000	0.018 ± 0.001
d18:1 c20:1	ND	ND
d18:1 c22:0	ND	0.016 ± 0.001
d18:1 c22:1	ND	ND
d18:1 c24:0	0.004 ± 0.001	0.006 ± 0.000
d18:1 c24:1	0.003 ± 0.000	0.070 ± 0.006
d18:1 c26:0	0.005 ± 0.000	0.074 ± 0.005
d18:1 c26:1	0.002 ± 0.000	0.013 ± 0.001
Data are means ± SE (n = 9)
DW, dry weight
ND, not detected

## Sheet: hCers
Supplementary Table. Sphingolipid profile of hydroxyceramides (hCers) in chloroplast and total leaf (TL) samples from Arabidopsis plants
	Absolute content
Species	Chloroplast	TL
	nmol / mg protein	nmol / g DW
t18:0 h16:0	0.031 ± 0.002	0.021 ± 0.001
t18:0 h18:0	ND	0.004 ± 0.001
t18:0 h20:0	ND	0.013 ± 0.001
t18:0 h20:1	ND	ND
t18:0 h22:0	0.039 ± 0.002	0.046 ± 0.002
t18:0 h22:1	ND	0.002 ± 0.000
t18:0 h24:0	0.185 ± 0.011	0.574 ± 0.022
t18:0 h24:1	0.147 ± 0.009	0.420 ± 0.024
t18:0 h26:0	0.025 ± 0.002	0.047 ± 0.005
t18:0 h26:1	0.008 ± 0.001	0.029 ± 0.002
t18:1 h16:0	1.099 ± 0.067	0.772 ± 0.034
t18:1 h18:0	0.009 ± 0.001	0.006 ± 0.001
t18:1 h20:0	0.029 ± 0.002	0.108 ± 0.007
t18:1 h20:1	ND	0.001 ± 0.000
t18:1 h22:0	0.425 ± 0.022	0.089 ± 0.006
t18:1 h22:1	ND	0.019 ± 0.001
t18:1 h24:0	1.347 ± 0.134	3.693 ± 0.263
t18:1 h24:1	1.765 ± 0.101	2.999 ± 0.250
t18:1 h26:0	0.386 ± 0.043	0.101 ± 0.007
t18:1 h26:1	0.287 ± 0.019	0.464 ± 0.019
d18:0 h16:0	0.034 ± 0.002	0.324 ± 0.015
d18:0 h18:0	ND	ND
d18:0 h20:0	ND	ND
d18:0 h20:1	ND	0.005 ± 0.000
d18:0 h22:0	0.001 ± 0.000	0.007 ± 0.001
d18:0 h22:1	0.002 ± 0.000	0.008 ± 0.001
d18:0 h24:0	0.004 ± 0.000	0.006 ± 0.002
d18:0 h24:1	0.003 ± 0.000	0.019 ± 0.001
d18:0 h26:0	0.001 ± 0.000	0.007 ± 0.001
d18:0 h26:1	0.016 ± 0.001	0.022 ± 0.001
d18:1 h16:0	0.354 ± 0.030	0.132 ± 0.006
d18:1 h18:0	0.006 ± 0.000	0.037 ± 0.002
d18:1 h20:0	ND	0.013 ± 0.002
d18:1 h20:1	0.032 ± 0.002	ND
d18:1 h22:0	ND	ND
d18:1 h22:1	ND	0.187 ± 0.019
d18:1 h24:0	0.146 ± 0.011	0.813 ± 0.047
d18:1 h24:1	0.037 ± 0.003	0.033 ± 0.003
d18:1 h26:0	0.040 ± 0.002	0.167 ± 0.012
d18:1 h26:1	0.079 ± 0.007	0.068 ± 0.007
Data are means ± SE (n = 9)
DW, dry weight
ND, not detected

## Sheet: GlcCers
Supplementary Table. Sphingolipid profile of glucosylceramides (GlcCers) in chloroplast and total leaf (TL) samples from Arabidopsis plants
	Absolute content
Species	Chloroplast	TL
	nmol / mg protein	nmol / g DW
t18:0 h16:0	0.007 ± 0.000	0.038 ± 0.002
t18:0 h18:0	ND	0.004 ± 0.000
t18:0 h20:0	ND	0.006 ± 0.000
t18:0 h20:1	ND	ND
t18:0 h22:0	ND	0.125 ± 0.006
t18:0 h22:1	ND	0.005 ± 0.000
t18:0 h24:0	0.022 ± 0.001	0.094 ± 0.006
t18:0 h24:1	0.014 ± 0.001	0.445 ± 0.010
t18:0 h26:0	0.014 ± 0.001	0.087 ± 0.003
t18:0 h26:1	0.006 ± 0.001	0.035 ± 0.001
t18:1 h16:0	1.560 ± 0.078	4.680 ± 0.133
t18:1 h18:0	0.011 ± 0.000	0.062 ± 0.002
t18:1 h20:0	0.023 ± 0.001	0.225 ± 0.004
t18:1 h20:1	ND	0.009 ± 0.000
t18:1 h22:0	0.046 ± 0.002	4.329 ± 0.173
t18:1 h22:1	0.012 ± 0.001	0.142 ± 0.005
t18:1 h24:0	0.888 ± 0.032	3.809 ± 0.196
t18:1 h24:1	0.588 ± 0.015	17.805 ± 0.407
t18:1 h26:0	0.375 ± 0.019	2.604 ± 0.051
t18:1 h26:1	0.174 ± 0.007	1.025 ± 0.020
d18:0 h16:0	0.019 ± 0.001	0.343 ± 0.007
d18:0 h18:0	ND	ND
d18:0 h20:0	ND	ND
d18:0 h20:1	ND	ND
d18:0 h22:0	ND	ND
d18:0 h22:1	ND	0.024 ± 0.001
d18:0 h24:0	ND	0.011 ± 0.001
d18:0 h24:1	ND	ND
d18:0 h26:0	ND	0.018 ± 0.001
d18:0 h26:1	ND	ND
d18:1 h16:0	1.699 ± 0.075	7.519 ± 0.154
d18:1 h18:0	ND	0.014 ± 0.001
d18:1 h20:0	ND	0.031 ± 0.002
d18:1 h20:1	ND	ND
d18:1 h22:0	0.019 ± 0.001	0.282 ± 0.014
d18:1 h22:1	ND	0.012 ± 0.001
d18:1 h24:0	0.072 ± 0.005	0.594 ± 0.041
d18:1 h24:1	0.090 ± 0.003	0.504 ± 0.020
d18:1 h26:0	0.027 ± 0.002	0.035 ± 0.002
d18:1 h26:1	0.015 ± 0.001	0.151 ± 0.005
Data are means ± SE (n = 9)
DW, dry weight
ND, not detected

## Sheet: GIPCs
Supplementary Table. Sphingolipid profile of glycosylinositolphosphoceramides (GIPCs) in chloroplast and total leaf (TL) samples from Arabidopsis plants
	Absolute content
Species	Chloroplast	TL
	nmol / mg protein	nmol / g DW
t18:0 h16:0	0.138 ± 0.006	5.556 ± 0.146
t18:0 h18:0	ND	ND
t18:0 h20:0	ND	ND
t18:0 h20:1	ND	ND
t18:0 h22:0	0.265 ± 0.008	4.299 ± 0.079
t18:0 h22:1	ND	ND
t18:0 h24:0	0.898 ± 0.032	9.500 ± 0.580
t18:0 h24:1	1.703 ± 0.043	18.923 ± 0.709
t18:0 h26:0	0.305 ± 0.012	2.194 ± 0.257
t18:0 h26:1	0.241 ± 0.014	1.902 ± 0.142
t18:1 h16:0	1.352 ± 0.027	34.108 ± 1.564
t18:1 h18:0	ND	ND
t18:1 h20:0	0.109 ± 0.004	1.484 ± 0.102
t18:1 h20:1	ND	ND
t18:1 h22:0	1.641 ± 0.034	17.317 ± 0.527
t18:1 h22:1	ND	ND
t18:1 h24:0	9.046 ± 0.183	53.717 ± 2.291
t18:1 h24:1	5.704 ± 0.116	49.435 ± 1.955
t18:1 h26:0	3.625 ± 0.062	14.334 ± 1.237
t18:1 h26:1	0.896 ± 0.019	6.219 ± 0.649
d18:0 h16:0	0.220 ± 0.007	7.482 ± 0.163
d18:0 h18:0	ND	ND
d18:0 h20:0	ND	ND
d18:0 h20:1	ND	ND
d18:0 h22:0	0.060 ± 0.005	0.456 ± 0.029
d18:0 h22:1	ND	ND
d18:0 h24:0	0.865 ± 0.022	7.709 ± 0.312
d18:0 h24:1	0.249 ± 0.011	2.499 ± 0.117
d18:0 h26:0	0.477 ± 0.016	1.561 ± 0.142
d18:0 h26:1	ND	ND
d18:1 h16:0	1.295 ± 0.035	28.297 ± 0.608
d18:1 h18:0	ND	ND
d18:1 h20:0	ND	ND
d18:1 h20:1	ND	ND
d18:1 h22:0	ND	ND
d18:1 h22:1	ND	ND
d18:1 h24:0	ND	ND
d18:1 h24:1	ND	ND
d18:1 h26:0	ND	ND
d18:1 h26:1	ND	ND
Data are means ± SE (n = 9)
DW, dry weight
ND, not detected
