# Supplementary material for: Arabidopsis Leaf Chloroplasts Have a Specific Sphingolipidome
Source: Plants (Basel). 2024 Jan 19;13(2):299. doi: 10.3390/plants13020299 (PMC10818918; doi:10.3390/plants13020299)
Supplement: Supplementary file 1 [file plants-13-00299-s001.zip › plants-2793816-supplementary Table S2.xlsx]

## Sheet: LCBs
Supplementary Table. Sphingolipid profile of long chain bases (LCBs) in chloroplast and total leaf (TL) samples from Arabidopsis plants
	Relative content
Species	Chloroplast	TL
	mol %	mol %
t18:0	11.291 ± 0.371	41.528 ± 1.316
t18:1	76.590 ± 1.650	44.945 ± 1.291
d18:1	9.701 ± 1.194	4.797 ± 0.289
d18:0	2.419 ± 0.297	8.730 ± 0.495
Data are means ± SE (n = 9)
ND, not detected

## Sheet: Cers
Supplementary Table. Sphingolipid profile of ceramides (Cers) in chloroplast and total leaf (TL) samples from Arabidopsis plants
	Relative content
Species	Chloroplast	TL
	mol %	mol %
t18:0 c16:0	6.373 ± 0.599	3.074 ± 0.258
t18:0 c18:0	ND	ND
t18:0 c20:0	0.471 ± 0.034	0.102 ± 0.011
t18:0 c20:1	ND	ND
t18:0 c22:0	0.597 ± 0.033	3.224 ± 0.136
t18:0 c22:1	ND	0.017 ± 0.001
t18:0 c24:0	7.481 ± 0.496	1.551 ± 0.122
t18:0 c24:1	7.165 ± 0.099	6.977 ± 0.288
t18:0 c26:0	6.904 ± 0.311	8.679 ± 0.430
t18:0 c26:1	1.347 ± 0.115	0.184 ± 0.025
t18:1 c16:0	12.583 ± 0.365	10.559 ± 0.275
t18:1 c18:0	ND	0.036 ± 0.002
t18:1 c20:0	0.063 ± 0.003	0.585 ± 0.021
t18:1 c20:1	1.498 ± 0.100	0.014 ± 0.002
t18:1 c22:0	2.159 ± 0.047	1.631 ± 0.043
t18:1 c22:1	ND	0.089 ± 0.005
t18:1 c24:0	20.429 ± 0.476	24.400 ± 0.579
t18:1 c24:1	5.023 ± 0.189	9.299 ± 0.537
t18:1 c26:0	21.649 ± 0.284	21.897 ± 1.191
t18:1 c26:1	2.967 ± 0.264	2.531 ± 0.169
d18:0 c16:0	0.901 ± 0.070	1.635 ± 0.137
d18:0 c18:0	ND	0.078 ± 0.003
d18:0 c20:0	ND	0.071 ± 0.004
d18:0 c20:1	ND	ND
d18:0 c22:0	ND	ND
d18:0 c22:1	ND	ND
d18:0 c24:0	0.234 ± 0.007	0.287 ± 0.017
d18:0 c24:1	ND	ND
d18:0 c26:0	0.070 ± 0.004	0.126 ± 0.010
d18:0 c26:1	ND	ND
d18:1 c16:0	1.415 ± 0.054	0.486 ± 0.019
d18:1 c18:0	ND	1.139 ± 0.045
d18:1 c20:0	0.115 ± 0.008	0.122 ± 0.004
d18:1 c20:1	ND	ND
d18:1 c22:0	ND	0.112 ± 0.007
d18:1 c22:1	ND	ND
d18:1 c24:0	0.151 ± 0.014	0.039 ± 0.003
d18:1 c24:1	0.105 ± 0.008	0.471 ± 0.030
d18:1 c26:0	0.204 ± 0.006	0.499 ± 0.024
d18:1 c26:1	0.094 ± 0.005	0.089 ± 0.006
Data are means ± SE (n = 9)
ND, not detected

## Sheet: hCers
Supplementary Table. Sphingolipid profile of hydroxyceramides (hCers) in chloroplast and total leaf (TL) samples from Arabidopsis plants
	Relative content
Species	Chloroplast	TL
	mol %	mol %
t18:0 h16:0	0.476 ± 0.012	0.194 ± 0.012
t18:0 h18:0	ND	0.038 ± 0.004
t18:0 h20:0	ND	0.117 ± 0.006
t18:0 h20:1	ND	ND
t18:0 h22:0	0.603 ± 0.012	0.408 ± 0.016
t18:0 h22:1	ND	0.022 ± 0.003
t18:0 h24:0	2.839 ± 0.061	5.135 ± 0.156
t18:0 h24:1	2.269 ± 0.049	3.743 ± 0.146
t18:0 h26:0	0.385 ± 0.009	0.436 ± 0.060
t18:0 h26:1	0.122 ± 0.006	0.259 ± 0.015
t18:1 h16:0	16.886 ± 0.323	6.981 ± 0.428
t18:1 h18:0	0.145 ± 0.008	0.056 ± 0.006
t18:1 h20:0	0.455 ± 0.021	0.956 ± 0.033
t18:1 h20:1	ND	0.012 ± 0.002
t18:1 h22:0	6.635 ± 0.328	0.796 ± 0.052
t18:1 h22:1	ND	0.166 ± 0.009
t18:1 h24:0	20.16 ± 0.905	32.700 ± 1.415
t18:1 h24:1	27.21 ± 0.545	26.429 ± 1.232
t18:1 h26:0	5.759 ± 0.359	0.909 ± 0.061
t18:1 h26:1	4.385 ± 0.061	4.154 ± 0.144
d18:0 h16:0	0.529 ± 0.019	2.895 ± 0.085
d18:0 h18:0	ND	ND
d18:0 h20:0	ND	ND
d18:0 h20:1	ND	0.046 ± 0.003
d18:0 h22:0	0.022 ± 0.001	0.065 ± 0.005
d18:0 h22:1	0.032 ± 0.003	0.069 ± 0.004
d18:0 h24:0	0.066 ± 0.003	0.055 ± 0.013
d18:0 h24:1	0.042 ± 0.002	0.168 ± 0.005
d18:0 h26:0	0.016 ± 0.001	0.062 ± 0.002
d18:0 h26:1	0.244 ± 0.010	0.194 ± 0.010
d18:1 h16:0	5.531 ± 0.453	1.188 ± 0.068
d18:1 h18:0	0.100 ± 0.007	0.337 ± 0.018
d18:1 h20:0	ND	0.113 ± 0.008
d18:1 h20:1	0.487 ± 0.016	ND
d18:1 h22:0	ND	ND
d18:1 h22:1	ND	1.641 ± 0.113
d18:1 h24:0	2.230 ± 0.035	7.261 ± 0.320
d18:1 h24:1	0.559 ± 0.011	0.289 ± 0.017
d18:1 h26:0	0.612 ± 0.022	1.483 ± 0.062
d18:1 h26:1	1.199 ± 0.034	0.622 ± 0.071
Data are means ± SE (n = 9)
ND, not detected

## Sheet: GlcCers
Supplementary Table. Sphingolipid profile of glucosylceramides (GlcCers) in chloroplast and total leaf (TL) samples from Arabidopsis plants
	Relative content
Species	Chloroplast	TL
	mol %	mol %
t18:0 h16:0	0.126 ± 0.004	0.085 ± 0.004
t18:0 h18:0	ND	0.009 ± 0.000
t18:0 h20:0	ND	0.014 ± 0.001
t18:0 h20:1	ND	ND
t18:0 h22:0	ND	0.277 ± 0.009
t18:0 h22:1	ND	0.011 ± 0.001
t18:0 h24:0	0.386 ± 0.016	0.207 ± 0.012
t18:0 h24:1	0.252 ± 0.014	0.987 ± 0.015
t18:0 h26:0	0.251 ± 0.014	0.193 ± 0.006
t18:0 h26:1	0.114 ± 0.009	0.079 ± 0.002
t18:1 h16:0	27.370 ± 0.506	10.405 ± 0.330
t18:1 h18:0	0.189 ± 0.004	0.138 ± 0.005
t18:1 h20:0	0.399 ± 0.007	0.499 ± 0.006
t18:1 h20:1	ND	0.020 ± 0.001
t18:1 h22:0	0.810 ± 0.028	9.588 ± 0.275
t18:1 h22:1	0.210 ± 0.007	0.313 ± 0.007
t18:1 h24:0	15.663 ± 0.333	8.446 ± 0.402
t18:1 h24:1	10.430 ± 0.321	39.509 ± 0.593
t18:1 h26:0	6.588 ± 0.170	5.778 ± 0.056
t18:1 h26:1	3.070 ± 0.034	2.280 ± 0.054
d18:0 h16:0	0.347 ± 0.021	0.763 ± 0.016
d18:0 h18:0	ND	ND
d18:0 h20:0	ND	ND
d18:0 h20:1	ND	ND
d18:0 h22:0	ND	ND
d18:0 h22:1	ND	0.054 ± 0.002
d18:0 h24:0	ND	0.023 ± 0.002
d18:0 h24:1	ND	ND
d18:0 h26:0	ND	0.041 ± 0.002
d18:0 h26:1	ND	ND
d18:1 h16:0	29.870 ± 0.367	16.688 ± 0.212
d18:1 h18:0	ND	0.031 ± 0.001
d18:1 h20:0	ND	0.068 ± 0.003
d18:1 h20:1	ND	ND
d18:1 h22:0	0.331 ± 0.022	0.624 ± 0.026
d18:1 h22:1	ND	0.026 ± 0.002
d18:1 h24:0	1.259 ± 0.050	1.309 ± 0.070
d18:1 h24:1	1.596 ± 0.046	1.120 ± 0.049
d18:1 h26:0	0.476 ± 0.021	0.078 ± 0.005
d18:1 h26:1	0.265 ± 0.017	0.334 ± 0.008
Data are means ± SE (n = 9)
ND, not detected

## Sheet: GIPCs
Supplementary Table. Sphingolipid profile of glycosylinositolphosphoceramides (GIPCs) in chloroplast and total leaf (TL) samples from Arabidopsis plants
	Relative content
Species	Chloroplast	TL
	mol %	mol %
t18:0 h16:0	0.474 ± 0.016	2.092 ± 0.057
t18:0 h18:0	ND	ND
t18:0 h20:0	ND	ND
t18:0 h20:1	ND	ND
t18:0 h22:0	0.912 ± 0.021	1.620 ± 0.040
t18:0 h22:1	ND	ND
t18:0 h24:0	3.079 ± 0.055	3.564 ± 0.192
t18:0 h24:1	5.851 ± 0.040	7.088 ± 0.087
t18:0 h26:0	1.051 ± 0.040	0.813 ± 0.089
t18:0 h26:1	0.824 ± 0.037	0.716 ± 0.055
t18:1 h16:0	4.650 ± 0.053	12.770 ± 0.307
t18:1 h18:0	ND	ND
t18:1 h20:0	0.376 ± 0.010	0.552 ± 0.025
t18:1 h20:1	ND	ND
t18:1 h22:0	5.642 ± 0.046	6.499 ± 0.096
t18:1 h22:1	ND	ND
t18:1 h24:0	31.094 ± 0.060	20.089 ± 0.357
t18:1 h24:1	19.607 ± 0.086	18.502 ± 0.235
t18:1 h26:0	12.467 ± 0.084	5.335 ± 0.394
t18:1 h26:1	3.081 ± 0.025	2.298 ± 0.192
d18:0 h16:0	0.757 ± 0.025	2.817 ± 0.066
d18:0 h18:0	ND	ND
d18:0 h20:0	ND	ND
d18:0 h20:1	ND	ND
d18:0 h22:0	0.206 ± 0.016	0.170 ± 0.007
d18:0 h22:1	ND	ND
d18:0 h24:0	2.974 ± 0.054	2.899 ± 0.111
d18:0 h24:1	0.856 ± 0.030	0.936 ± 0.029
d18:0 h26:0	1.640 ± 0.047	0.582 ± 0.042
d18:0 h26:1	ND	ND
d18:1 h16:0	4.459 ± 0.108	10.657 ± 0.266
d18:1 h18:0	ND	ND
d18:1 h20:0	ND	ND
d18:1 h20:1	ND	ND
d18:1 h22:0	ND	ND
d18:1 h22:1	ND	ND
d18:1 h24:0	ND	ND
d18:1 h24:1	ND	ND
d18:1 h26:0	ND	ND
d18:1 h26:1	ND	ND
Data are means ± SE (n = 9)
ND, not detected
